# Supplementary material for: Homologous Targeting Effect of Cancer Cell-Derived Liposomes (Memposomes) Mediated by Cell Adhesion Molecules: Role of E-cadherin
Source: Biomolecules. 2024 Sep 26;14(10):1212. doi: 10.3390/biom14101212 (PMC11506462; doi:10.3390/biom14101212)
Supplement: Supplementary file 1 [file biomolecules-14-01212-s001.zip]

Archive with 1 entries (1 files):
- biomolecules-3150819-supplementary.pdf
